# Supplementary material for: Simple Determination of Gold Nanocrystal Dimensions by Analytical Ultracentrifugation via Surface Ligand-Solvent Density Matching
Source: Nanomaterials (Basel). 2021 May 28;11(6):1427. doi: 10.3390/nano11061427 (PMC8228700; doi:10.3390/nano11061427)
Supplement: Supplementary file 1 [file nanomaterials-11-01427-s001.zip]

Archive with 1 entries (1 files):
- nanomaterials-1207823-supplementary.pdf
